# Supplementary material for: NBS-Mediated C(sp2)-H Bond Chlorination of Enaminones: Using DCE as Chlorine Source
Source: Int J Mol Sci. 2024 Nov 10;25(22):12073. doi: 10.3390/ijms252212073 (PMC11593413; doi:10.3390/ijms252212073)
Supplement: Supplementary file 1 [file ijms-25-12073-s001.zip]

Archive with 1 entries (1 files):
- ijms-3276580-supplementary.pdf
